# Supplementary material for: Understanding the Allosteric Modulation of PTH1R by a Negative Allosteric Modulator
Source: Cells. 2022 Dec 22;12(1):41. doi: 10.3390/cells12010041 (PMC9818451; doi:10.3390/cells12010041)
Supplement: Supplementary file 1 [file cells-12-00041-s001.zip]

Archive with 3 entries (3 files):
- cells-2068692-supplementary.pdf
- PC1.mpg
- PC2.mpg
